# Supplementary material for: An On-Demand Drug Delivery System for Control of Epileptiform Seizures
Source: Pharmaceutics. 2022 Feb 21;14(2):468. doi: 10.3390/pharmaceutics14020468 (PMC8879600; doi:10.3390/pharmaceutics14020468)
Supplement: Supplementary file 1 [file pharmaceutics-14-00468-s001.zip]

Archive with 1 entries (1 files):
- pharmaceutics-1539832-supplementary-final.pdf
